# Supplementary material for: Development of a metabolite calculator for diagnosis of pancreatic cancer
Source: Cancer Med. 2023 Jun 23;12(15):15933–44. doi: 10.1002/cam4.6233 (PMC10469663; doi:10.1002/cam4.6233)
Supplement: Supplementary file 1 — Data S1: SPLS calculator. [file CAM4-12-15933-s002.xlsx]

## Sheet: SPLS_calculator_meta70.csv
		Intercept	Ala	Asn	Asp	Cit	Glu	Gly	His	Ile	Leu	Lys	Orn	Phe	Pro	Ser	Thr	Trp	Tyr	Val	Creatinine	t4.OH.Pro	Taurine	C2	lysoPC.a.C16.0	lysoPC.a.C16.1	lysoPC.a.C17.0	lysoPC.a.C18.0	lysoPC.a.C18.1	lysoPC.a.C18.2	lysoPC.a.C20.3	lysoPC.a.C20.4	PC.aa.C32.0	PC.aa.C32.1	PC.aa.C32.2	PC.aa.C32.3	PC.aa.C34.2	PC.aa.C34.4	PC.aa.C36.2	PC.aa.C36.3	PC.aa.C36.6	PC.aa.C38.1	PC.aa.C40.2	PC.aa.C40.3	PC.aa.C42.1	PC.aa.C42.2	PC.aa.C42.4	PC.aa.C42.5	PC.ae.C32.2
	Coefficient	-11.6645	-0.91344	-2.12628	-0.272748	-1.95873	-0.24092	-1.63117	-1.67111	-1.31501	-1.90975	-0.932009	-1.55886	-0.974968	-2.63148	-1.28908	-3.16221	-1.16776	-0.9618	-1.84629	-1.11887	-0.865419	-0.850387	2.27483	-0.0876288	0.502992	-0.280136	-0.0136659	0.373566	-1.43175	-0.0371555	-0.714641	4.28008	3.11481	-0.990332	0.711735	0.656924	-0.198223	0.0528565	0.740538	-0.0992743	-2.01722	-0.453665	-0.163952	0.41589	-0.379246	0.133135	-0.180538	0.369497
	Data input		439823	46487	47628	42287.6	181119	291088	127983	75991.5	178804	295217	147624	112398	161067	159091	93111.6	49394.5	77772.4	282047	10897.3	11030.3	165178	8174.62	93502.4	2277.29	1317.71	33889.1	12734.5	13592.7	1173.72	2655.6	12265.1	15168.2	2965.98	416.216	321526	1193.9	206022	101768	1555.83	554.467	315.119	520.943	355.572	470.914	180.268	473.343	970.109
	Mean		432709	52604.3	48141.1	33004	190175	290388	103581	99608.3	202916	291811	143652	104068	188871	240427	117516	59321.6	74717	286707	63366.4	11913	173686	8248.72	91578.8	2474.4	1455.65	28068	15113.6	20215.9	1370.04	4722.04	12154.7	11732.6	2372.47	308.16	286660	902.59	172188	86284.9	1025.4	1204.12	351.83	540.78	278.68	311.75	233.8	357.03	632.89
	S.D.		159809	21682.3	30881.2	13231.8	145259	130294	24738.2	39235.1	86987.4	74121.9	76963.4	33200.8	79368.6	133438	60673.1	17891	21420.9	90676.9	118854	8824.54	142854	3908.03	33561.5	1107.49	627.28	11710.7	5211.1	10547.3	587.41	1936.83	3381.91	6873.46	1050.31	94.52	76715.7	393.08	52115.2	26078.8	459.33	814.35	326.74	339.58	82.67	122.02	253	153.7	176.26
	Normalized		0.0445139	-0.282137	-0.0166133	0.70161	-0.0623399	0.00537626	0.986378	-0.601931	-0.277181	0.0459465	0.051612	0.250902	-0.350317	-0.609539	-0.402228	-0.554867	0.142639	-0.0513996	-0.441457	-0.100026	-0.0595539	-0.0189614	0.0573165	-0.177979	-0.219896	0.497077	-0.456558	-0.627956	-0.334212	-1.06692	0.0326226	0.499829	0.565076	1.14321	0.454488	0.741094	0.649219	0.593699	1.1548	-0.797757	-0.112354	-0.0584177	0.930103	1.30441	-0.211587	0.756751	1.91319
	Coef*Data		-0.0406608	0.599903	0.00453123	-1.37427	0.015019	-0.00876961	-1.64835	0.791548	0.529346	-0.0428225	-0.080456	-0.244621	0.921854	0.785746	1.27193	0.647954	-0.13719	0.0948986	0.493932	0.0865648	0.0506439	-0.043134	-0.00502257	-0.089522	0.0616009	-0.006793	-0.170555	0.899079	0.0124178	0.762465	0.139628	1.55687	-0.559614	0.813662	0.298564	-0.146902	0.0343154	0.439656	-0.114641	1.60925	0.0509712	0.00957767	0.38682	-0.494692	-0.0281698	-0.136622	0.706917
	Predicted value (0)		-4.21217
	Predicted probability (0.5)		0.0145979
[truncated: 29 more columns]
